# Supplementary material for: Influence of Metabolic Syndrome on Cancer Risk in HBV Carriers: A Nationwide Population Based Study Using the National Health Insurance Service Database
Source: J Clin Med. 2021 May 29;10(11):2401. doi: 10.3390/jcm10112401 (PMC8198770; doi:10.3390/jcm10112401)
Supplement: Supplementary file 1 [file jcm-10-02401-s001.zip]

Archive with 1 entries (1 files):
- jcm-1217623-supplementary.pdf
